# Supplementary material for: Establishment and Comparison of Detection Methods for Ricin and Abrin Based on Their Depurination Activities
Source: Toxins (Basel). 2025 Apr 3;17(4):177. doi: 10.3390/toxins17040177 (PMC12031163; doi:10.3390/toxins17040177)
Supplement: Supplementary file 1 [file toxins-17-00177-s001.zip]

Archive with 1 entries (1 files):
- toxins-3554337-supplementary.pdf
